# Supplementary material for: Suppressed Expression of Allergenic Transcripts in Different Tomato Cultivars Are Linked with Increased Antioxidant Capacity
Source: Int J Mol Sci. 2025 Sep 27;26(19):9446. doi: 10.3390/ijms26199446 (PMC12524623; doi:10.3390/ijms26199446)
Supplement: Supplementary file 1 [file ijms-26-09446-s001.zip]

Archive with 1 entries (1 files):
- ijms-3805108-supplementary.pdf
